# Supplementary material for: Delineating the Genetic Component of Gene Expression in Major Depression
Source: Biol Psychiatry. 2021 Mar 15;89(6):627–36. doi: 10.1016/j.biopsych.2020.09.010 (PMC7886308; doi:10.1016/j.biopsych.2020.09.010)
Supplement: Supplement 2 [file mmc2.xlsx]

## Sheet: Table S1. SNP-weight set char.
Table S1. Characteristics of the SNP-weight sets
SNP-weight set	Assay	N individuals sampled	N features in the panel	N tested features
GTEx Adrenal Gland	RNA-seq	175	4520	4483
GTEx Amygdala	RNA-seq	88	1836	1810
GTEx ACC	RNA-seq	109	2709	2674
GTEx Caudate	RNA-seq	144	3660	3617
GTEx Cerebellar Hemisphere	RNA-seq	125	4407	4361
GTEx Cerebellum	RNA-seq	154	5854	5803
GTEx Cortex	RNA-seq	136	4011	3966
GTEx Frontal Cortex	RNA-seq	118	3143	3112
GTEx Hippocampus	RNA-seq	111	2294	2269
GTEx Hypothalamus	RNA-seq	108	2314	2290
GTEx Nucleus accumbens	RNA-seq	130	3239	3209
GTEx Putamen	RNA-seq	111	2817	2784
GTEx Substantia nigra	RNA-seq	80	1603	1582
CMC DLPFC	RNA-seq	452	5419	5382
CMC DLPFC Splicing	RNA-seq splicing	452	7771	7728
NTR Peripheral Blood	RNA array	1247	2454	2439
GTEx Pituitary	RNA-seq	157	4401	4353
PsychENCODE DLPFC	RNA-seq	1321	14750	13522
GTEx Thyroid	RNA-seq	399	9825	9731
YFS Whole blood	RNA array	1264	4700	4657
GTEx Whole Blood	RNA-seq	369	6006	5948
Total		7250	97733	95720
Notes. ACC = Anterior Cingulate Cortex; CMC = CommonMind Consortium; DLPFC = Dorsolateral Pre-Frontal Cortex; GTEx = Genotype-tissue expression; NTR = Netherlands Twin Register; YFS = Young Finns Study The N features in the panel column represents the number of features which are available in a given panel/SNP-weight set. Each SNP-weight set presents a distinct number of features due to certain g…

## Sheet: Table S2. Significant features
Table S2. Statistically significant features
Location	ID	SNP-weight set	TWAS.Z	TWAS.P	Novel
chr1:8412457-8877702	RERE	GTEx Whole Blood	-5.09571	3.47e-07	No
chr1:8412457-8877702	RERE	YFS Blood	-5.31008	1.1e-07	No
chr1:8484705-8494898	RP5-1115A15.1	GTEx Thyroid	-5.17524	2.28e-07	No
chr1:8484705-8494898	RP5-1115A15.1	GTEx Whole Blood	-4.86639	1.14e-06	No
chr1:36884051-36884179	SNORA63	GTEx Nucleus accumbens	4.84887	1.24e-06	Yes
chr1:71861623-72748417	NEGR1	GTEx Caudate	5.7801	7.47e-09	No
chr1:71861623-72748417	NEGR1	GTEx Putamen	5.54851	2.88e-08	No
chr1:71861623-72748417	NEGR1	GTEx Whole Blood	8.76062	1.94e-18	No
chr1:72767155-72767512	RPL31P12	GTEx Cerebellar Hemispher...	-7.78552	6.94e-15	No
chr1:72767155-72767512	RPL31P12	GTEx Cerebellum	-7.70882	1.27e-14	No
chr1:72767155-72767512	RPL31P12	PsychENCODE	-7.74276	9.73e-15	No
chr1:175873898-175889649	RP11-318C24.2	GTEx Thyroid	-5.02751	4.97e-07	Yes
chr1:175913966-176176370	RFWD2	CMC DLPFC Splicing	-4.95869	7.1e-07	Yes
chr1:175913966-176176370	RFWD2	CMC DLPFC Splicing	5.03985	4.66e-07	Yes
chr1:175913966-176176370	RFWD2	CMC DLPFC Splicing	-5.00596	5.56e-07	Yes
chr1:181452685-181775921	CACNA1E	CMC DLPFC Splicing	-4.98939	6.06e-07	Yes
chr1:197473878-197744623	DENND1B	CMC DLPFC	4.84837	1.24e-06	Yes
chr1:197473878-197744623	DENND1B	CMC DLPFC Splicing	-5.42195	5.9e-08	Yes
chr1:197473878-197744623	DENND1B	CMC DLPFC Splicing	5.01805	5.22e-07	Yes
chr2:58386377-58468515	FANCL	CMC DLPFC	-5.18318	2.18e-07	No
chr2:58386377-58468515	FANCL	CMC DLPFC Splicing	4.89748	9.71e-07	No
chr2:197831741-198175897	ANKRD44	YFS Blood	-5.69014	1.27e-08	Yes
chr2:198254508-198299815	SF3B1	GTEx Hypothalamus	5.2149	1.84e-07	Yes
chr3:44481261-44561226	ZNF445	CMC DLPFC	-5.10328	3.34e-07	Yes
chr4:41937137-41962589	TMEM33	PsychENCODE	4.83742	1.32e-06	No
chr4:41983713-41988476	DCAF4L1	GTEx Thyroid	-5.128	2.93e-07	No
chr4:41990758-41991254	RP11-814H16.2	GTEx Cerebellar Hemispher...	5.0096	5.45e-07	No
chr4:41992489-42092474	SLC30A9	GTEx Amygdala	-5.2534	1.49e-07	No
chr4:41992489-42092474	SLC30A9	GTEx ACC	-5.00169	5.68e-07	No
chr4:41992489-42092474	SLC30A9	GTEx Caudate	-4.8548	1.21e-06	No
chr4:41992489-42092474	SLC30A9	GTEx Cortex	-5.77453	7.72e-09	No
chr4:41992489-42092474	SLC30A9	GTEx Hypothalamus	-5.08514	3.67e-07	No
chr4:41992489-42092474	SLC30A9	GTEx Nucleus accumbens	-5.6027	2.11e-08	No
chr4:41992489-42092474	SLC30A9	PsychENCODE	-5.2592	1.45e-07	No
chr5:87564712-87732502	TMEM161B-AS1	PsychENCODE	6.09101	1.12e-09	No
chr5:87564888-87732502	TMEM161B-AS1	GTEx Adrenal Gland	5.36009	8.32e-08	No
chr5:87564888-87732502	TMEM161B-AS1	GTEx Amygdala	6.1185	9.45e-10	No
chr5:87564888-87732502	TMEM161B-AS1	GTEx ACC	6.4455	1.15e-10	No
chr5:87564888-87732502	TMEM161B-AS1	GTEx Caudate	6.28217	3.34e-10	No
chr5:87564888-87732502	TMEM161B-AS1	GTEx Cerebellar Hemispher...	6.0117	1.84e-09	No
chr5:87564888-87732502	TMEM161B-AS1	GTEx Cerebellum	6.05305	1.42e-09	No
chr5:87564888-87732502	TMEM161B-AS1	GTEx Cortex	6.02142	1.73e-09	No
chr5:87564888-87732502	TMEM161B-AS1	GTEx Frontal Cortex	6.72	1.82e-11	No
chr5:87564888-87732502	TMEM161B-AS1	GTEx Hypothalamus	5.8758	4.21e-09	No
chr5:87564888-87732502	TMEM161B-AS1	GTEx Nucleus accumbens	6.01049	1.85e-09	No
chr5:87564888-87732502	TMEM161B-AS1	GTEx Putamen	6.37205	1.87e-10	No
chr5:87564888-87732502	TMEM161B-AS1	GTEx Substantia nigra	6.05727	1.38e-09	No
chr5:87564888-87732502	TMEM161B-AS1	GTEx Pituitary	6.0485	1.46e-09	No
chr5:87564888-87732502	TMEM161B-AS1	GTEx Thyroid	5.88976	3.87e-09	No
chr5:87564888-87732502	TMEM161B-AS1	GTEx Whole Blood	5.52644	3.27e-08	No
chr5:87729709-87794514	CTC-498M16.4	GTEx Substantia nigra	5.40361	6.53e-08	No
chr5:87988462-87989789	CTC-467M3.3	GTEx ACC	-5.8137	6.11e-09	No
chr5:87988462-87989789	CTC-467M3.3	GTEx Cerebellar Hemispher...	-5.861	4.6e-09	No
chr5:87988462-87989789	CTC-467M3.3	GTEx Cortex	-6.51099	7.47e-11	Yes
chr5:87988462-87989789	CTC-467M3.3	GTEx Frontal Cortex	-7.0916	1.33e-12	No
chr5:87988462-87989789	CTC-467M3.3	PsychENCODE	-6.09789	1.07e-09	Yes
chr5:140024947-140027370	NDUFA2	CMC DLPFC	5.19002	2.1e-07	Yes
chr5:140201222-140203811	PCDHA5	GTEx Thyroid	-5.40297	6.55e-08	Yes
chr5:140220907-140223351	PCDHA8	GTEx Cerebellar Hemispher...	-4.9801	6.36e-07	Yes
chr6:26188921-26189323	HIST1H4D	NTR Blood	-4.9876	6.11e-07	No
chr6:26365386-26378540	BTN3A2	NTR Blood	5.3266	1e-07	No
chr6:26365387-26378546	BTN3A2	GTEx Cerebellar Hemispher...	5.1882	2.12e-07	No
chr6:26365387-26378546	BTN3A2	GTEx Hippocampus	4.963	6.96e-07	No
chr6:26365387-26378546	BTN3A2	GTEx Pituitary	5.89893	3.66e-09	No
chr6:26365387-26378546	BTN3A2	GTEx Thyroid	5.4816	4.22e-08	No
chr6:26365387-26378546	BTN3A2	GTEx Whole Blood	5.08696	3.64e-07	No
chr6:26538633-26546482	HMGN4	GTEx Cerebellum	5.3954	6.84e-08	No
chr6:27215480-27224250	PRSS16	GTEx Cerebellar Hemispher...	-4.8912	1e-06	No
chr6:27215480-27224250	PRSS16	GTEx Cerebellum	-4.9479	7.5e-07	Yes
chr6:27215480-27224250	PRSS16	GTEx Frontal Cortex	-5.045	4.54e-07	No
chr6:27215480-27224250	PRSS16	GTEx Pituitary	-5.91608	3.3e-09	No
chr6:27215480-27224250	PRSS16	GTEx Whole Blood	-5.33592	9.51e-08	No
chr6:27325604-27339304	ZNF204P	GTEx Adrenal Gland	-5.0327	4.84e-07	No
chr6:27371789-27374743	RP1-153G14.4	GTEx Hippocampus	5.354	8.6e-08	Yes
chr6:27418522-27440897	ZNF184	GTEx Caudate	-6.3252	2.53e-10	No
chr6:27418522-27440897	ZNF184	GTEx Hypothalamus	-4.9522	7.34e-07	No
chr6:27840926-27841289	HIST1H4L	NTR Blood	4.8708	1.11e-06	No
chr6:28058932-28061442	ZSCAN12P1	PsychENCODE	6.26801	3.66e-10	No
chr6:28058932-28061442	ZSCAN12P1	GTEx Whole Blood	-4.93693	7.94e-07	No
chr6:28083406-28084329	RP1-265C24.5	GTEx Hippocampus	5.532	3.16e-08	No
chr6:28092338-28097860	ZSCAN16	YFS Blood	-6.109	1e-09	No
chr6:28192664-28201260	ZSCAN9	GTEx Cerebellum	-5.3078	1.11e-07	No
chr6:28192664-28201260	ZSCAN9	GTEx Hippocampus	-6.017	1.77e-09	No
chr6:28192664-28201260	ZSCAN9	GTEx Pituitary	-6.15902	7.32e-10	No
chr6:28227098-28228736	NKAPL	PsychENCODE	5.00286	5.65e-07	No
chr6:28234788-28245974	RP5-874C20.3	GTEx Adrenal Gland	5.0946	3.49e-07	No
chr6:28234788-28245974	RP5-874C20.3	GTEx Cerebellum	5.0628	4.13e-07	No
chr6:28234788-28245974	RP5-874C20.3	GTEx Hippocampus	5.198	2.01e-07	No
chr6:28234788-28245974	RP5-874C20.3	GTEx Putamen	5.739	9.52e-09	No
chr6:28234788-28245974	RP5-874C20.3	GTEx Thyroid	5.3384	9.38e-08	No
chr6:28234788-28245974	RP5-874C20.3	GTEx Whole Blood	5.66233	1.49e-08	No
chr6:28249314-28270326	PGBD1	GTEx Cerebellar Hemispher...	-6.3131	2.74e-10	No
chr6:28292470-28324048	ZSCAN31	GTEx Amygdala	-5.08415	3.69e-07	No
chr6:28317691-28336947	ZKSCAN3	GTEx Amygdala	4.9499	7.43e-07	No
chr6:28317691-28336947	ZKSCAN3	GTEx Hippocampus	4.951	7.37e-07	No
chr6:28317691-28336947	ZKSCAN3	GTEx Thyroid	6.0933	1.11e-09	No
chr6:28399707-28411279	ZSCAN23	GTEx Hypothalamus	-5.7775	7.58e-09	No
chr6:28399707-28411279	ZSCAN23	GTEx Putamen	-4.894	9.9e-07	No
chr6:28399707-28411279	ZSCAN23	GTEx Pituitary	-4.95329	7.3e-07	No
chr6:30644166-30655672	PPP1R18	GTEx Adrenal Gland	4.9102	9.1e-07	Yes
chr6:30695485-30710682	FLOT1	CMC DLPFC Splicing	-5.2997	1.16e-07	Yes
chr6:30695485-30710682	FLOT1	CMC DLPFC Splicing	-5.0671	4.04e-07	Yes
chr6:30695485-30710682	FLOT1	CMC DLPFC Splicing	4.9366	7.95e-07	Yes
chr6:30695486-30710510	FLOT1	GTEx Cerebellum	-5.299	1.16e-07	Yes
chr6:30695486-30710510	FLOT1	GTEx Pituitary	-5.25327	1.49e-07	Yes
chr6:30695486-30710510	FLOT1	GTEx Thyroid	-5.5574	2.74e-08	Yes
chr6:30881982-30894236	VARS2	GTEx Cortex	5.922	3.18e-09	Yes
chr6:30881982-30894236	VARS2	GTEx Whole Blood	6.32313	2.56e-10	Yes
chr6:31255287-31256741	WASF5P	GTEx Pituitary	-5.15624	2.52e-07	Yes
chr6:31368479-31445283	HCP5	GTEx Thyroid	6.4008	1.55e-10	Yes
chr6:31462658-31478901	MICB	GTEx Thyroid	-5.557	2.74e-08	Yes
chr6:31606805-31620482	BAG6	CMC DLPFC Splicing	-5.58	2.4e-08	Yes
chr6:31694815-31698357	DDAH2	GTEx Frontal Cortex	5.4095	6.32e-08	Yes
chr6:31694816-31698039	DDAH2	CMC DLPFC	5.3445	9.07e-08	Yes
chr6:99817347-99842082	COQ3	CMC DLPFC Splicing	5.14656	2.65e-07	Yes
chr6:105404922-105531207	LIN28B	CMC DLPFC	-5.23205	1.68e-07	Yes
chr6:105404923-105531207	LIN28B	PsychENCODE	-5.10569	3.3e-07	Yes
chr6:105584224-105617820	BVES-AS1	GTEx Amygdala	-5.5783	2.43e-08	Yes
chr7:12250867-12282993	TMEM106B	GTEx Adrenal Gland	5.50503	3.69e-08	Yes
chr7:12250867-12282993	TMEM106B	PsychENCODE	-5.79069	7.01e-09	Yes
chr7:12250867-12282993	TMEM106B	GTEx Whole Blood	5.531	3.18e-08	Yes
chr7:12250867-12276886	TMEM106B	YFS Blood	5.3736	7.72e-08	Yes
chr7:24836158-25021253	OSBPL3	GTEx Pituitary	-5.62289	1.88e-08	Yes
chr8:52232136-52722005	PXDNL	CMC DLPFC	5.88746	3.92e-09	Yes
chr8:61297147-61429354	RP11-163N6.2	GTEx Thyroid	-5.33653	9.47e-08	Yes
chr9:126605315-126605965	PIGFP2	PsychENCODE	-5.3056	1.12e-07	No
chr11:57067112-57092426	TNKS1BP1	GTEx Adrenal Gland	4.92261	8.54e-07	Yes
chr11:57405497-57420263	AP000662.4	GTEx Thyroid	-4.98026	6.35e-07	Yes
chr11:57424488-57429340	CLP1	GTEx Whole Blood	5.19586	2.04e-07	Yes
chr11:61535973-61560274	TMEM258	PsychENCODE	5.02173	5.12e-07	Yes
chr11:113280318-113346111	DRD2	GTEx Frontal Cortex	-5.07379	3.9e-07	Yes
chr13:53602875-53626196	OLFM4	CMC DLPFC	5.09129	3.56e-07	No
chr14:42057064-42074059	CTD-2298J14.2	GTEx Thyroid	-5.67886	1.36e-08	No
chr14:42076773-42373752	LRFN5	GTEx Cerebellar Hemispher...	5.4234	5.85e-08	No
chr14:42076773-42373752	LRFN5	GTEx Cerebellum	5.59754	2.17e-08	No
chr14:59951161-59971429	JKAMP	GTEx Thyroid	-5.1251	2.97e-07	Yes
chr14:59971779-60043549	CCDC175	GTEx Thyroid	-5.47885	4.28e-08	Yes
chr14:60062693-60337557	RTN1	CMC DLPFC Splicing	-4.87492	1.09e-06	Yes
chr14:60062695-60337684	RTN1	GTEx Thyroid	-5.34845	8.87e-08	Yes
chr14:64319682-64693151	SYNE2	NTR Blood	5.60953	2.03e-08	No
chr14:64550950-64770377	ESR2	GTEx Pituitary	-5.9823	2.2e-09	No
chr14:64550950-64770377	ESR2	GTEx Whole Blood	-5.65537	1.56e-08	No
chr14:75120140-75179818	AREL1	PsychENCODE	-5.01511	5.3e-07	No
chr14:75319736-75330537	PROX2	GTEx Thyroid	-5.7581	8.51e-09	No
chr14:75348593-75370450	DLST	CMC DLPFC	4.9814	6.31e-07	No
chr14:75348594-75370448	DLST	PsychENCODE	5.0897	3.59e-07	No
chr14:75370656-75389188	RPS6KL1	CMC DLPFC Splicing	-5.02381	5.07e-07	No
chr14:75370657-75390099	RPS6KL1	PsychENCODE	-4.95255	7.32e-07	No
chr14:103878456-103879098	RP11-600F24.2	PsychENCODE	5.18566	2.15e-07	No
chr14:103985996-103989448	CKB	YFS Blood	5.346	8.99e-08	Yes
chr14:103995508-104003410	TRMT61A	CMC DLPFC	5.0513	4.39e-07	Yes
chr14:103995521-104003410	TRMT61A	GTEx Whole Blood	4.97759	6.44e-07	Yes
chr14:104019758-104028214	RP11-894P9.2	GTEx Thyroid	-5.46256	4.69e-08	Yes
chr14:104153913-104154464	RP11-73M18.6	PsychENCODE	5.03132	4.87e-07	No
chr14:104160897-104161507	RP11-73M18.7	PsychENCODE	4.85613	1.2e-06	No
chr14:104162690-104163500	RP11-73M18.8	GTEx Amygdala	5.142	2.72e-07	Yes
chr14:104177607-104179149	AL049840.1	GTEx Cerebellum	5.02954	4.92e-07	Yes
chr14:104177607-104179149	AL049840.1	GTEx Cortex	5.14362	2.69e-07	Yes
chr14:104179904-104180441	RP11-73M18.9	GTEx Cortex	4.97733	6.45e-07	Yes
chr14:104179904-104180586	RP11-73M18.9	PsychENCODE	4.8301	1.36e-06	No
chr16:72146056-72210777	PMFBP1	PsychENCODE	-5.16062	2.46e-07	No
chr17:27400528-27507430	MYO18A	GTEx Adrenal Gland	-5.12857	2.92e-07	Yes
chr17:27401933-27405875	TIAF1	GTEx Adrenal Gland	-5.3612	8.27e-08	Yes
chr17:65520597-65521538	CTD-2653B5.1	PsychENCODE	5.10573	3.3e-07	Yes
chr18:52385091-52562747	RAB27B	PsychENCODE	5.0129	5.36e-07	Yes
chr18:52495707-52562747	RAB27B	CMC DLPFC Splicing	4.84319	1.28e-06	Yes
chr20:47835831-47860614	DDX27	CMC DLPFC	4.83626	1.32e-06	Yes
chr22:41165634-41215403	SLC25A17	GTEx Nucleus accumbens	5.07699	3.83e-07	No
chr22:41165634-41215403	SLC25A17	GTEx Thyroid	4.8961	9.78e-07	No
chr22:41253088-41351450	XPNPEP3	GTEx Frontal Cortex	4.951	7.38e-07	No
chr22:41258260-41363888	XPNPEP3	CMC DLPFC	5.11	3.21e-07	No
chr22:41487790-41576081	EP300	GTEx Cerebellum	5.4939	3.93e-08	No
chr22:41487790-41576081	EP300	YFS Blood	5.0591	4.21e-07	No
chr22:41641614-41682216	RANGAP1	CMC DLPFC Splicing	5.2401	1.61e-07	No
chr22:41641615-41682255	RANGAP1	PsychENCODE	-5.57527	2.47e-08	No
chr22:41697526-41756151	ZC3H7B	GTEx Cerebellum	5.7291	1.01e-08	No
Notes. Chr = chromosome; CMC = CommonMind Consortium; GTEx = Genotype-tissue expression; NTR = Netherlands Twin Register; YFS = Young Finns Study. Highlighted genes are within the MHC region

## Sheet: Table S3. Colocalisation
Table S3. Colocalisation results for our transcriptome-wide significant associations
Location	ID	SNP-weight set	PP0	PP1	PP2	PP3	PP4	Colocalised
chr1:8412457-8877702	RERE	GTEx Whole Blood	0	0.001	0	0.006	0.993	Yes
chr1:8412457-8877702	RERE	YFS Blood	0	0.001	0	0.006	0.993	Yes
chr1:8484705-8494898	RP5-1115A15.1	GTEx Thyroid	0	0.001	0	0.004	0.995	Yes
chr1:8484705-8494898	RP5-1115A15.1	GTEx Whole Blood	0.012	0.001	0.088	0.008	0.891	Yes
chr1:36884051-36884179	SNORA63	GTEx Nucleus accumbens	0.067	0.006	0.257	0.023	0.647	No
chr1:71861623-72748417	NEGR1	GTEx Caudate	0	0	0.284	0.036	0.681	No
chr1:71861623-72748417	NEGR1	GTEx Putamen	0	0	0.018	0.014	0.968	Yes
chr1:71861623-72748417	NEGR1	GTEx Whole Blood	0	0	0	0.007	0.993	Yes
chr1:72767155-72767512	RPL31P12	GTEx Cerebellar Hemispher...	0	0	0	0.01	0.99	Yes
chr1:72767155-72767512	RPL31P12	GTEx Cerebellum	0	0	0	0.006	0.994	Yes
chr1:72767155-72767512	RPL31P12	PsychENCODE	0	0	0	0.007	0.993	Yes
chr1:175873898-175889649	RP11-318C24.2	GTEx Thyroid	0.004	0.007	0.012	0.018	0.959	Yes
chr1:175913966-176176370	RFWD2	CMC DLPFC Splicing	0	0.008	0	0.021	0.971	Yes
chr1:175913966-176176370	RFWD2	CMC DLPFC Splicing	0	0.007	0	0.02	0.973	Yes
chr1:175913966-176176370	RFWD2	CMC DLPFC Splicing	0	0.007	0	0.019	0.973	Yes
chr1:181452685-181775921	CACNA1E	CMC DLPFC Splicing	0	0.151	0	0.42	0.429	No
chr1:197473878-197744623	DENND1B	CMC DLPFC	0	0.001	0	0.011	0.988	Yes
chr1:197473878-197744623	DENND1B	CMC DLPFC Splicing	0	0.001	0	0.01	0.989	Yes
chr1:197473878-197744623	DENND1B	CMC DLPFC Splicing	0	0.001	0	0.01	0.989	Yes
chr2:58386377-58468515	FANCL	CMC DLPFC	0.001	0	0.056	0.027	0.916	Yes
chr2:58386377-58468515	FANCL	CMC DLPFC Splicing	0	0.001	0.007	0.104	0.888	Yes
chr2:197831741-198175897	ANKRD44	YFS Blood	0.062	0.023	0.168	0.061	0.686	No
chr2:198254508-198299815	SF3B1	GTEx Hypothalamus	0.071	0.015	0.319	0.068	0.526	No
chr3:44481261-44561226	ZNF445	CMC DLPFC	0	0.087	0.002	0.601	0.31	No
chr4:41937137-41962589	TMEM33	PsychENCODE	0	0.001	0	0.074	0.925	Yes
chr4:41983713-41988476	DCAF4L1	GTEx Thyroid	0.003	0.001	0.291	0.091	0.615	No
chr4:41990758-41991254	RP11-814H16.2	GTEx Cerebellar Hemispher...	0.005	0	0.561	0.055	0.378	No
chr4:41992489-42092474	SLC30A9	GTEx Amygdala	0.004	0.001	0.476	0.07	0.45	No
chr4:41992489-42092474	SLC30A9	GTEx ACC	0.003	0.001	0.399	0.101	0.496	No
chr4:41992489-42092474	SLC30A9	GTEx Caudate	0.003	0.001	0.388	0.086	0.521	No
chr4:41992489-42092474	SLC30A9	GTEx Cortex	0.003	0.001	0.34	0.113	0.543	No
chr4:41992489-42092474	SLC30A9	GTEx Hypothalamus	0	0	0.016	0.039	0.944	Yes
chr4:41992489-42092474	SLC30A9	GTEx Nucleus accumbens	0.001	0.001	0.072	0.119	0.808	Yes
chr4:41992489-42092474	SLC30A9	PsychENCODE	0	0	0	0.026	0.974	Yes
chr5:87564712-87732502	TMEM161B-AS1	PsychENCODE	0	0	0	0.117	0.883	Yes
chr5:87564888-87732502	TMEM161B-AS1	GTEx Adrenal Gland	0	0	0	0.086	0.914	Yes
chr5:87564888-87732502	TMEM161B-AS1	GTEx Amygdala	0	0	0.004	0.058	0.938	Yes
chr5:87564888-87732502	TMEM161B-AS1	GTEx ACC	0	0	0	0.056	0.944	Yes
chr5:87564888-87732502	TMEM161B-AS1	GTEx Caudate	0	0	0	0.062	0.938	Yes
chr5:87564888-87732502	TMEM161B-AS1	GTEx Cerebellar Hemispher...	0	0	0	0.062	0.938	Yes
chr5:87564888-87732502	TMEM161B-AS1	GTEx Cerebellum	0	0	0	0.052	0.948	Yes
chr5:87564888-87732502	TMEM161B-AS1	GTEx Cortex	0	0	0	0.07	0.93	Yes
chr5:87564888-87732502	TMEM161B-AS1	GTEx Frontal Cortex	0	0	0	0.086	0.914	Yes
chr5:87564888-87732502	TMEM161B-AS1	GTEx Hypothalamus	0	0	0	0.06	0.94	Yes
chr5:87564888-87732502	TMEM161B-AS1	GTEx Nucleus accumbens	0	0	0	0.059	0.941	Yes
chr5:87564888-87732502	TMEM161B-AS1	GTEx Putamen	0	0	0	0.054	0.946	Yes
chr5:87564888-87732502	TMEM161B-AS1	GTEx Substantia nigra	0	0	0.009	0.054	0.937	Yes
chr5:87564888-87732502	TMEM161B-AS1	GTEx Pituitary	0	0	0	0.05	0.95	Yes
chr5:87564888-87732502	TMEM161B-AS1	GTEx Thyroid	0	0	0	0.079	0.92	Yes
chr5:87564888-87732502	TMEM161B-AS1	GTEx Whole Blood	0	0	0	0.048	0.952	Yes
chr5:87729709-87794514	CTC-498M16.4	GTEx Substantia nigra	0	0	0.391	0.037	0.572	No
chr5:87988462-87989789	CTC-467M3.3	GTEx ACC	0	0	0.631	0.053	0.317	No
chr5:87988462-87989789	CTC-467M3.3	GTEx Cerebellar Hemispher...	0	0	0.056	0.051	0.893	Yes
chr5:87988462-87989789	CTC-467M3.3	GTEx Cortex	0	0	0.091	0.04	0.87	Yes
chr5:87988462-87989789	CTC-467M3.3	GTEx Frontal Cortex	0	0	0.114	0.035	0.85	Yes
chr5:87988462-87989789	CTC-467M3.3	PsychENCODE	0	0	0.035	0.251	0.715	No
chr5:140024947-140027370	NDUFA2	CMC DLPFC	0.104	0.037	0.17	0.06	0.629	No
chr5:140201222-140203811	PCDHA5	GTEx Thyroid	0.055	0.028	0.09	0.046	0.781	No
chr5:140220907-140223351	PCDHA8	GTEx Cerebellar Hemispher...	0.001	0.032	0.001	0.051	0.915	Yes
chr6:26188921-26189323	HIST1H4D	NTR Blood	0	0	0.309	0.059	0.632	No
chr6:26365386-26378540	BTN3A2	NTR Blood	0	0	0	0.562	0.438	No
chr6:26365387-26378546	BTN3A2	GTEx Cerebellar Hemispher...	0	0	0	0.505	0.495	No
chr6:26365387-26378546	BTN3A2	GTEx Hippocampus	0	0	0	0.506	0.494	No
chr6:26365387-26378546	BTN3A2	GTEx Pituitary	0	0	0	0.501	0.499	No
chr6:26365387-26378546	BTN3A2	GTEx Thyroid	0	0	0	0.507	0.492	No
chr6:26365387-26378546	BTN3A2	GTEx Whole Blood	0	0	0	0.543	0.457	No
chr6:26538633-26546482	HMGN4	GTEx Cerebellum	0	0	0.404	0.299	0.297	No
chr6:27215480-27224250	PRSS16	GTEx Cerebellar Hemispher...	0	0	0.096	0.322	0.582	No
chr6:27215480-27224250	PRSS16	GTEx Cerebellum	0	0.001	0	0.962	0.037	No
chr6:27215480-27224250	PRSS16	GTEx Frontal Cortex	0	0	0.366	0.056	0.577	No
chr6:27215480-27224250	PRSS16	GTEx Pituitary	0	0	0.044	0.035	0.921	Yes
chr6:27215480-27224250	PRSS16	GTEx Whole Blood	0	0.001	0.047	0.474	0.479	No
chr6:27325604-27339304	ZNF204P	GTEx Adrenal Gland	0	0	0.547	0.211	0.242	No
chr6:27371789-27374743	RP1-153G14.4	GTEx Hippocampus	0	0	0.676	0.142	0.182	No
chr6:27418522-27440897	ZNF184	GTEx Caudate	0	0	0.231	0.114	0.655	No
chr6:27418522-27440897	ZNF184	GTEx Hypothalamus	0	0	0.174	0.185	0.641	No
chr6:27840926-27841289	HIST1H4L	NTR Blood	0	0	0.001	0.162	0.838	Yes
chr6:28058932-28061442	ZSCAN12P1	PsychENCODE	0	0	0.056	0.626	0.318	No
chr6:28058932-28061442	ZSCAN12P1	GTEx Whole Blood	0	0	0.388	0.365	0.247	No
chr6:28083406-28084329	RP1-265C24.5	GTEx Hippocampus	0	0	0.009	0.143	0.847	Yes
chr6:28092338-28097860	ZSCAN16	YFS Blood	0	0	0.013	0.054	0.933	Yes
chr6:28192664-28201260	ZSCAN9	GTEx Cerebellum	0	0	0.238	0.147	0.615	No
chr6:28192664-28201260	ZSCAN9	GTEx Hippocampus	0	0	0.08	0.053	0.866	Yes
chr6:28192664-28201260	ZSCAN9	GTEx Pituitary	0	0	0.169	0.191	0.64	No
chr6:28227098-28228736	NKAPL	PsychENCODE	0	0	0.627	0.332	0.041	No
chr6:28234788-28245974	RP5-874C20.3	GTEx Adrenal Gland	0	0	0.031	0.146	0.822	Yes
chr6:28234788-28245974	RP5-874C20.3	GTEx Cerebellum	0	0	0	0.756	0.244	No
chr6:28234788-28245974	RP5-874C20.3	GTEx Hippocampus	0	0	0.172	0.174	0.654	No
chr6:28234788-28245974	RP5-874C20.3	GTEx Putamen	0	0	0.018	0.051	0.931	Yes
chr6:28234788-28245974	RP5-874C20.3	GTEx Thyroid	0	0	0	0.858	0.141	No
chr6:28234788-28245974	RP5-874C20.3	GTEx Whole Blood	0	0	0.288	0.107	0.604	No
chr6:28249314-28270326	PGBD1	GTEx Cerebellar Hemispher...	0	0	0.032	0.017	0.95	Yes
chr6:28292470-28324048	ZSCAN31	GTEx Amygdala	0	0	0.381	0.404	0.214	No
chr6:28317691-28336947	ZKSCAN3	GTEx Amygdala	0	0	0.777	0.111	0.111	No
chr6:28317691-28336947	ZKSCAN3	GTEx Hippocampus	0	0	0.389	0.273	0.338	No
chr6:28317691-28336947	ZKSCAN3	GTEx Thyroid	0	0	0	0.086	0.914	Yes
chr6:28399707-28411279	ZSCAN23	GTEx Hypothalamus	0	0	0.062	0.179	0.758	No
chr6:28399707-28411279	ZSCAN23	GTEx Putamen	0	0	0.239	0.226	0.535	No
chr6:28399707-28411279	ZSCAN23	GTEx Pituitary	0	0	0.002	0.275	0.723	No
chr6:30644166-30655672	PPP1R18	GTEx Adrenal Gland	0.106	0.007	0.13	0.007	0.75	No
chr6:30695485-30710682	FLOT1	CMC DLPFC Splicing	0	0.001	0	0	0.999	Yes
chr6:30695485-30710682	FLOT1	CMC DLPFC Splicing	0	0.001	0	0	0.999	Yes
chr6:30695485-30710682	FLOT1	CMC DLPFC Splicing	0	0.001	0	0	0.999	Yes
chr6:30695486-30710510	FLOT1	GTEx Cerebellum	0.01	0.001	0.012	0	0.976	Yes
chr6:30695486-30710510	FLOT1	GTEx Pituitary	0.016	0.001	0.02	0	0.963	Yes
chr6:30695486-30710510	FLOT1	GTEx Thyroid	0	0.001	0	0	0.999	Yes
chr6:30881982-30894236	VARS2	GTEx Cortex	0.105	0.004	0.158	0.005	0.727	No
chr6:30881982-30894236	VARS2	GTEx Whole Blood	0.005	0.001	0.007	0	0.986	Yes
chr6:31255287-31256741	WASF5P	GTEx Pituitary	0	0.046	0	0.091	0.862	Yes
chr6:31368479-31445283	HCP5	GTEx Thyroid	0	0.008	0	0.015	0.976	Yes
chr6:31462658-31478901	MICB	GTEx Thyroid	0	0.047	0	0.094	0.859	Yes
chr6:31606805-31620482	BAG6	CMC DLPFC Splicing	0.008	0.408	0.006	0.319	0.259	No
chr6:31694815-31698357	DDAH2	GTEx Frontal Cortex	0.331	0.042	0.258	0.033	0.336	No
chr6:31694816-31698039	DDAH2	CMC DLPFC	0	0.051	0	0.039	0.909	Yes
chr6:99817347-99842082	COQ3	CMC DLPFC Splicing	0.324	0.015	0.598	0.029	0.034	No
chr6:105404922-105531207	LIN28B	CMC DLPFC	0	0.001	0	0.008	0.99	Yes
chr6:105404923-105531207	LIN28B	PsychENCODE	0	0.005	0	0.052	0.943	Yes
chr6:105584224-105617820	BVES-AS1	GTEx Amygdala	0.061	0.007	0.373	0.045	0.514	No
chr7:12250867-12282993	TMEM106B	GTEx Adrenal Gland	0	0.001	0.003	0.009	0.987	Yes
chr7:12250867-12282993	TMEM106B	PsychENCODE	0	0.001	0	0.054	0.945	Yes
chr7:12250867-12282993	TMEM106B	GTEx Whole Blood	0	0.001	0	0.008	0.991	Yes
chr7:12250867-12276886	TMEM106B	YFS Blood	0	0.001	0	0.007	0.993	Yes
chr7:24836158-25021253	OSBPL3	GTEx Pituitary	0.09	0.04	0.062	0.027	0.78	No
chr8:52232136-52722005	PXDNL	CMC DLPFC	0.09	0.019	0.318	0.065	0.508	No
chr8:61297147-61429354	RP11-163N6.2	GTEx Thyroid	0.084	0.162	0.118	0.228	0.408	No
chr9:126605315-126605965	PIGFP2	PsychENCODE	0.017	0.004	0.603	0.126	0.25	No
chr11:57067112-57092426	TNKS1BP1	GTEx Adrenal Gland	0.08	0.025	0.107	0.032	0.756	No
chr11:57405497-57420263	AP000662.4	GTEx Thyroid	0	0.136	0	0.255	0.61	No
chr11:57424488-57429340	CLP1	GTEx Whole Blood	0.001	0.008	0.002	0.015	0.974	Yes
chr11:61535973-61560274	TMEM258	PsychENCODE	0	0.049	0	0.041	0.91	Yes
chr11:113280318-113346111	DRD2	GTEx Frontal Cortex	0.366	0.032	0.515	0.045	0.042	No
chr13:53602875-53626196	OLFM4	CMC DLPFC	0	0	0.865	0.089	0.046	No
chr14:42057064-42074059	CTD-2298J14.2	GTEx Thyroid	0	0	0	0.022	0.978	Yes
chr14:42076773-42373752	LRFN5	GTEx Cerebellar Hemispher...	0	0	0	0.029	0.971	Yes
chr14:42076773-42373752	LRFN5	GTEx Cerebellum	0	0	0	0.041	0.959	Yes
chr14:59951161-59971429	JKAMP	GTEx Thyroid	0.001	0.004	0.004	0.022	0.969	Yes
chr14:59971779-60043549	CCDC175	GTEx Thyroid	0	0.004	0	0.018	0.979	Yes
chr14:60062693-60337557	RTN1	CMC DLPFC Splicing	0.001	0.006	0.007	0.033	0.953	Yes
chr14:60062695-60337684	RTN1	GTEx Thyroid	0	0.003	0	0.016	0.981	Yes
chr14:64319682-64693151	SYNE2	NTR Blood	0	0	0	0.016	0.984	Yes
chr14:64550950-64770377	ESR2	GTEx Pituitary	0	0	0.113	0.026	0.86	Yes
chr14:64550950-64770377	ESR2	GTEx Whole Blood	0	0	0	0.014	0.986	Yes
chr14:75120140-75179818	AREL1	PsychENCODE	0	0.002	0	0.216	0.782	No
chr14:75319736-75330537	PROX2	GTEx Thyroid	0	0	0.017	0.02	0.962	Yes
chr14:75348593-75370450	DLST	CMC DLPFC	0	0.001	0	0.047	0.952	Yes
chr14:75348594-75370448	DLST	PsychENCODE	0	0	0	0.023	0.977	Yes
chr14:75370656-75389188	RPS6KL1	CMC DLPFC Splicing	0.003	0.001	0.205	0.082	0.708	No
chr14:75370657-75390099	RPS6KL1	PsychENCODE	0.002	0	0.176	0.031	0.791	No
chr14:103878456-103879098	RP11-600F24.2	PsychENCODE	0.007	0.002	0.552	0.202	0.238	No
chr14:103985996-103989448	CKB	YFS Blood	0	0.001	0	0.005	0.995	Yes
chr14:103995508-104003410	TRMT61A	CMC DLPFC	0.001	0.004	0.004	0.03	0.961	Yes
chr14:103995521-104003410	TRMT61A	GTEx Whole Blood	0.006	0.01	0.049	0.081	0.854	Yes
chr14:104019758-104028214	RP11-894P9.2	GTEx Thyroid	0	0.001	0	0.005	0.994	Yes
chr14:104153913-104154464	RP11-73M18.6	PsychENCODE	0	0.005	0.001	0.413	0.581	No
chr14:104160897-104161507	RP11-73M18.7	PsychENCODE	0	0.006	0	0.513	0.48	No
chr14:104162690-104163500	RP11-73M18.8	GTEx Amygdala	0.01	0.002	0.082	0.019	0.887	Yes
chr14:104177607-104179149	AL049840.1	GTEx Cerebellum	0.001	0.003	0.008	0.026	0.962	Yes
chr14:104177607-104179149	AL049840.1	GTEx Cortex	0.001	0.002	0.007	0.012	0.979	Yes
chr14:104179904-104180441	RP11-73M18.9	GTEx Cortex	0	0.002	0.001	0.013	0.984	Yes
chr14:104179904-104180586	RP11-73M18.9	PsychENCODE	0.001	0.005	0.049	0.425	0.52	No
chr16:72146056-72210777	PMFBP1	PsychENCODE	0.013	0.005	0.174	0.069	0.738	No
chr17:27400528-27507430	MYO18A	GTEx Adrenal Gland	0.002	0.04	0.001	0.019	0.937	Yes
chr17:27401933-27405875	TIAF1	GTEx Adrenal Gland	0.016	0.111	0.008	0.055	0.81	Yes
chr17:65520597-65521538	CTD-2653B5.1	PsychENCODE	0	0.441	0	0.028	0.531	No
chr18:52385091-52562747	RAB27B	PsychENCODE	0	0.015	0	0.328	0.657	No
chr18:52495707-52562747	RAB27B	CMC DLPFC Splicing	0	0.016	0	0.038	0.945	Yes
chr20:47835831-47860614	DDX27	CMC DLPFC	0.003	0.067	0.001	0.029	0.9	Yes
chr22:41165634-41215403	SLC25A17	GTEx Nucleus accumbens	0.007	0.001	0.547	0.097	0.348	No
chr22:41165634-41215403	SLC25A17	GTEx Thyroid	0	0.008	0.02	0.671	0.301	No
chr22:41253088-41351450	XPNPEP3	GTEx Frontal Cortex	0.009	0.001	0.731	0.091	0.168	No
chr22:41258260-41363888	XPNPEP3	CMC DLPFC	0	0.004	0.005	0.358	0.632	No
chr22:41487790-41576081	EP300	GTEx Cerebellum	0.001	0.001	0.061	0.049	0.888	Yes
chr22:41487790-41576081	EP300	YFS Blood	0	0.012	0	0.955	0.033	No
chr22:41641614-41682216	RANGAP1	CMC DLPFC Splicing	0.01	0	0.814	0.028	0.147	No
chr22:41641615-41682255	RANGAP1	PsychENCODE	0	0.004	0	0.705	0.29	No
chr22:41697526-41756151	ZC3H7B	GTEx Cerebellum	0.001	0	0.105	0.031	0.862	Yes
Notes. Chr = chromosome; CMC = CommonMind Consortium; GTEx = Genotype-Tissue expression; N = number; NTR = Netherlands Twin Register; PP0 = No associations (GWAS or TWAS); PP1 = TWAS association only; PP2 = GWAS association only; PP3 = Both GWAS and TWAS associations, from distinct causal SNPs; PP4 = both GWAS and TWAS associations, from a shared causal SNP; YFS = Young Finns Study. Highlighted g…

## Sheet: Table S4. Joint and marg assoc.
Table S4. Conditional Analysis Findings: Jointly and Marginally Significant Features per Locus
Location	Jointly sign. Features (SNP-weight set)	Marginally sign. Features (SNP-weight set)	Top TWAS p-value	Top GWAS p-value	Variance Explained
chr1:7413452-9875347	RERE (YFS Blood)	RP5-1115A15.1 (GTEx Thyroid, GTEx Whole Blood), RERE (GTEx Whole Blood)	1.1e-07	3.18e-08	1
chr1:35885799-37876701	SNORA63 (GTEx Nucleus accumbens)	-	1.24e-06	6.27e-08	0.693
chr1:71753372-73766162	NEGR1 (GTEx Whole Blood)	NEGR1 (GTEx Caudate, GTEx Putamen), RPL31P12 (GTEx Cerebellar Hemisphere, GTEx Cerebellum, PsychENCODE)	1.94e-18	4.54e-15	0.978
chr1:174891875-177103690	RFWD2 (CMC DLPFC Splicing)	RFWD2 (CMC DLPFC Splicing), RP11-318C24.2 (GTEx Thyroid)	4.66e-07	2.3e-07	0.9
chr1:180725304-182724241	CACNA1E (CMC DLPFC Splicing)	-	6.06e-07	1.08e-07	0.64
chr1:196478918-198741422	DENND1B (CMC DLPFC Splicing)	DENND1B (CMC DLPFC Splicing, CMC DLPFC)	5.9e-08	3.11e-08	0.926
chr2:57388379-59467945	FANCL (CMC DLPFC Splicing, CMC DLPFC)	-	2.18e-07	4.68e-09	0.85
chr2:196832647-199295649	ANKRD44 (YFS Blood)	SF3B1 (GTEx Hypothalamus)	1.27e-08	3.52e-07	0.828
chr3:43487406-45561063	ZNF445 (CMC DLPFC)	-	3.34e-07	6.34e-08	0.747
chr4:40937584-43090938	SLC30A9 (GTEx Cortex), TMEM33 (PsychENCODE)	SLC30A9 (GTEx Amygdala, GTEx ACC, GTEx Caudate, GTEx Hypothalamus, GTEx Nucleus accumbens, PsychENCODE), RP11-814H16.2 (GTEx Cerebellar Hemisphere), DCAF4L1 (GTEx Thyroid)	7.72e-09	3.59e-09	0.923
chr5:86565927-88989352	TMEM161B-AS1 (GTEx Caudate, PsychENCODE), CTC-467M3.3 (GTEx Frontal Cortex), CTC-498M16.4 (GTEx Substantia nigra)	TMEM161B-AS1 (GTEx Adrenal Gland, GTEx Amygdala, GTEx ACC, GTEx Cerebellar Hemisphere, GTEx Cerebellum, GTEx Cortex, GTEx Frontal Cortex, GTEx Hypothalamus, GTEx Nucleus accumbens, GTEx Putamen, GTEx Substantia nigra, GTEx Pituitary, GTEx Thyroid, GTEx Whole Blood), CTC-467M3.3 (GTEx ACC, GTEx Cerebellar Hemisphere, GTEx Cortex, PsychENCODE)	1.33e-12	1.07e-10	-22.5
chr5:139030460-141219083	PCDHA5 (GTEx Thyroid)	PCDHA8 (GTEx Cerebellar Hemisphere), NDUFA2 (CMC DLPFC)	6.55e-08	1.37e-06	0.877
chr6:25193720-29216321	ZNF184 (GTEx Caudate), PRSS16 (GTEx Cerebellar Hemisphere, GTEx Pituitary), ZSCAN9 (GTEx Cerebellum), ZSCAN23 (GTEx Hypothalamus), BTN3A2 (NTR Blood), ZSCAN12P1 (PsychENCODE)	RP5-874C20.3 (GTEx Adrenal Gland, GTEx Cerebellum, GTEx Hippocampus, GTEx Putamen, GTEx Thyroid, GTEx Whole Blood), ZNF204P (GTEx Adrenal Gland), ZKSCAN3 (GTEx Amygdala, GTEx Hippocampus, GTEx Thyroid), ZSCAN31 (GTEx Amygdala), PGBD1 (GTEx Cerebellar Hemisphere), BTN3A2 (GTEx Cerebellar Hemisphere, GTEx Hippocampus, GTEx Pituitary, GTEx Thyroid, GTEx Whole Blood), PRSS16 (GTEx Cerebellum, GTEx Fr…	2.53e-10	1.34e-10	1
chr6:30577966-32580366	BAG6 (CMC DLPFC Splicing), MICB (GTEx Thyroid), HCP5 (GTEx Thyroid)	PPP1R18 (GTEx Adrenal Gland), FLOT1 (GTEx Cerebellum, CMC DLPFC Splicing, GTEx Pituitary, GTEx Thyroid), VARS2 (GTEx Cortex, GTEx Whole Blood), DDAH2 (GTEx Frontal Cortex, CMC DLPFC), WASF5P (GTEx Pituitary)	1.55e-10	3.95e-08	0.86
chr6:98832858-100829135	COQ3 (CMC DLPFC Splicing)	-	2.65e-07	9.09e-08	0.351
chr6:104405706-106583999	BVES-AS1 (GTEx Amygdala)	LIN28B (CMC DLPFC, PsychENCODE)	2.43e-08	9.5e-08	0.929
chr7:11252396-13282905	TMEM106B (PsychENCODE)	TMEM106B (GTEx Adrenal Gland, GTEx Whole Blood, YFS Blood)	7.01e-09	2.55e-08	1
chr7:24021857-26019767	OSBPL3 (GTEx Pituitary)	-	1.88e-08	6.49e-07	0.777
chr8:51238261-53720740	PXDNL (CMC DLPFC)	-	3.92e-09	1.34e-07	0.838
chr8:60435234-62428932	RP11-163N6.2 (GTEx Thyroid)	-	9.47e-08	5.25e-07	0.898
chr9:125606617-127604411	PIGFP2 (PsychENCODE)	-	1.12e-07	2.73e-08	0.638
chr11:56092913-58422547	TNKS1BP1 (GTEx Adrenal Gland), CLP1 (GTEx Whole Blood)	AP000662.4 (GTEx Thyroid)	2.04e-07	1.47e-07	0.952
chr11:60540194-62557903	TMEM258 (PsychENCODE)	-	5.12e-07	4.26e-07	0.839
chr11:112346414-114345882	DRD2 (GTEx Frontal Cortex)	-	3.9e-07	4.9e-07	0.00414
chr13:52652520-54625616	OLFM4 (CMC DLPFC)	-	3.56e-07	6.06e-19	0.299
chr14:41077086-43073683	CTD-2298J14.2 (GTEx Thyroid)	LRFN5 (GTEx Cerebellar Hemisphere, GTEx Cerebellum)	1.36e-08	2.57e-09	0.881
chr14:58952573-61334943	CCDC175 (GTEx Thyroid)	RTN1 (CMC DLPFC Splicing, GTEx Thyroid), JKAMP (GTEx Thyroid)	4.28e-08	2.18e-07	0.823
chr14:63322572-65770213	ESR2 (GTEx Pituitary)	SYNE2 (NTR Blood), ESR2 (GTEx Whole Blood)	2.2e-09	7.6e-10	0.8
chr14:74120633-76388050	PROX2 (GTEx Thyroid)	RPS6KL1 (CMC DLPFC Splicing, PsychENCODE), DLST (CMC DLPFC, PsychENCODE), AREL1 (PsychENCODE)	8.51e-09	6.71e-09	0.935
chr14:102878783-105180229	RP11-894P9.2 (GTEx Thyroid)	RP11-73M18.8 (GTEx Amygdala), AL049840.1 (GTEx Cerebellum, GTEx Cortex), RP11-73M18.9 (GTEx Cortex, PsychENCODE), TRMT61A (CMC DLPFC, GTEx Whole Blood), RP11-600F24.2 (PsychENCODE), RP11-73M18.7 (PsychENCODE), RP11-73M18.6 (PsychENCODE), CKB (YFS Blood)	4.69e-08	3.05e-09	0.846
chr16:71147494-73210261	PMFBP1 (PsychENCODE)	-	2.46e-07	3.35e-08	0.763
chr17:26406423-28478661	TIAF1 (GTEx Adrenal Gland)	MYO18A (GTEx Adrenal Gland)	8.27e-08	8.51e-09	0.585
chr17:64524284-66521332	CTD-2653B5.1 (PsychENCODE)	-	3.3e-07	5.39e-06	0.258
chr18:51385406-53561919	RAB27B (PsychENCODE)	RAB27B (CMC DLPFC Splicing)	5.36e-07	3.62e-11	0.146
chr20:46838019-48853908	DDX27 (CMC DLPFC)	-	1.32e-06	3.54e-06	0.91
chr22:40218102-42697216	ZC3H7B (GTEx Cerebellum)	EP300 (GTEx Cerebellum, YFS Blood), XPNPEP3 (GTEx Frontal Cortex, CMC DLPFC), SLC25A17 (GTEx Nucleus accumbens, GTEx Thyroid), RANGAP1 (CMC DLPFC Splicing, PsychENCODE)	1.01e-08	7.56e-09	0.955
Notes. Chr = chromosome; CMC = CommonMind Consortium; GTEx = Genotype-Tissue expression; N = number; NTR = Netherlands Twin Register; YFS = Young Finns Study. Highlighted loci showed anomalous results (n = 3) due to LD reference mismatch.

## Sheet: Table S5 FOCUS
Table S5. FOCUS results for transcriptome-wide significant features
Location	ID	SNP-weight Set	FOCUS Credibility set	FOCUS PIP	FOCUS_region
chr1:8412457-8877702	RERE	GTEx Whole Blood	1	0.11	1:7247335-1:9365199
chr1:8412457-8877702	RERE	YFS Blood	1	0.504	1:7247335-1:9365199
chr1:8484705-8494898	RP5-1115A15.1	GTEx Thyroid	1	0.269	1:7247335-1:9365199
chr1:8484705-8494898	RP5-1115A15.1	GTEx Whole Blood	0	0.0787	1:7247335-1:9365199
chr1:36884051-36884179	SNORA63	GTEx Nucleus accumbens	1	0.702	1:34799758-1:37549183
chr1:71861623-72748417	NEGR1	GTEx Caudate	0	0.000217	1:71684606-1:74326484
chr1:71861623-72748417	NEGR1	GTEx Putamen	0	0.000186	1:71684606-1:74326484
chr1:71861623-72748417	NEGR1	GTEx Whole Blood	1	1	1:71684606-1:74326484
chr1:72767155-72767512	RPL31P12	GTEx Cerebellar Hemisphere	0	0.000325	1:71684606-1:74326484
chr1:72767155-72767512	RPL31P12	GTEx Cerebellum	0	0.00041	1:71684606-1:74326484
chr1:72767155-72767512	RPL31P12	PsychENCODE	0	0.000648	1:71684606-1:74326484
chr1:175873898-175889649	RP11-318C24.2	GTEx Thyroid	1	0.286	1:175089768-1:177433331
chr1:175913966-176176370	RFWD2	CMC DLPFC Splicing	0	0.184	1:175089768-1:177433331
chr1:175913966-176176370	RFWD2	CMC DLPFC Splicing	1	0.208	1:175089768-1:177433331
chr1:175913966-176176370	RFWD2	CMC DLPFC Splicing	1	0.188	1:175089768-1:177433331
chr1:181452685-181775921	CACNA1E	CMC DLPFC Splicing	1	0.518	1:181144121-1:182755356
chr1:197473878-197744623	DENND1B	CMC DLPFC	1	0.725	1:197311514-1:199239815
chr1:197473878-197744623	DENND1B	CMC DLPFC Splicing	1	0.165	1:197311514-1:199239815
chr1:197473878-197744623	DENND1B	CMC DLPFC Splicing	0	0.1	1:197311514-1:199239815
chr2:58386377-58468515	FANCL	CMC DLPFC	0	0.0075	2:57429100-2:58296890
chr2:58386377-58468515	FANCL	CMC DLPFC	0	0.398	2:58297664-2:60292000
chr2:58386377-58468515	FANCL	CMC DLPFC Splicing	1	0.8	2:57429100-2:58296890
chr2:58386377-58468515	FANCL	CMC DLPFC Splicing	0	0.000688	2:58297664-2:60292000
chr2:197831741-198175897	ANKRD44	YFS Blood	1	0.308	2:198078110-2:199311125
chr2:198254508-198299815	SF3B1	GTEx Hypothalamus	1	0.126	2:198078110-2:199311125
chr3:44481261-44561226	ZNF445	CMC DLPFC	1	0.308	3:42540002-3:45165153
chr4:41937137-41962589	TMEM33	PsychENCODE	0	0.00982	4:40202609-4:42213058
chr4:41983713-41988476	DCAF4L1	GTEx Thyroid	0	0.0106	4:40202609-4:42213058
chr4:41990758-41991254	RP11-814H16.2	GTEx Cerebellar Hemisphere	0	0.004	4:40202609-4:42213058
chr4:41992489-42092474	SLC30A9	GTEx Amygdala	1	0.0349	4:40202609-4:42213058
chr4:41992489-42092474	SLC30A9	GTEx ACC	1	0.0525	4:40202609-4:42213058
chr4:41992489-42092474	SLC30A9	GTEx Caudate	0	0.006	4:40202609-4:42213058
chr4:41992489-42092474	SLC30A9	GTEx Cortex	1	0.534	4:40202609-4:42213058
chr4:41992489-42092474	SLC30A9	GTEx Hypothalamus	0	0.0298	4:40202609-4:42213058
chr4:41992489-42092474	SLC30A9	GTEx Nucleus accumbens	1	0.271	4:40202609-4:42213058
chr4:41992489-42092474	SLC30A9	PsychENCODE	0	0.00266	4:40202609-4:42213058
chr5:87564712-87732502	TMEM161B-AS1	PsychENCODE	0	0.00304	5:87390031-5:88891530
chr5:87564888-87732502	TMEM161B-AS1	GTEx Adrenal Gland	0	0.00836	5:87390031-5:88891530
chr5:87564888-87732502	TMEM161B-AS1	GTEx Amygdala	1	0.117	5:87390031-5:88891530
chr5:87564888-87732502	TMEM161B-AS1	GTEx ACC	1	0.136	5:87390031-5:88891530
chr5:87564888-87732502	TMEM161B-AS1	GTEx Caudate	1	0.0824	5:87390031-5:88891530
chr5:87564888-87732502	TMEM161B-AS1	GTEx Cerebellar Hemisphere	0	0.025	5:87390031-5:88891530
chr5:87564888-87732502	TMEM161B-AS1	GTEx Cerebellum	1	0.088	5:87390031-5:88891530
chr5:87564888-87732502	TMEM161B-AS1	GTEx Cortex	0	0.0482	5:87390031-5:88891530
chr5:87564888-87732502	TMEM161B-AS1	GTEx Frontal Cortex	1	0.126	5:87390031-5:88891530
chr5:87564888-87732502	TMEM161B-AS1	GTEx Hypothalamus	1	0.0572	5:87390031-5:88891530
chr5:87564888-87732502	TMEM161B-AS1	GTEx Nucleus accumbens	1	0.0569	5:87390031-5:88891530
chr5:87564888-87732502	TMEM161B-AS1	GTEx Putamen	1	0.0593	5:87390031-5:88891530
chr5:87564888-87732502	TMEM161B-AS1	GTEx Substantia nigra	0	0.0498	5:87390031-5:88891530
chr5:87564888-87732502	TMEM161B-AS1	GTEx Pituitary	1	0.0702	5:87390031-5:88891530
chr5:87564888-87732502	TMEM161B-AS1	GTEx Thyroid	0	0.0359	5:87390031-5:88891530
chr5:87564888-87732502	TMEM161B-AS1	GTEx Whole Blood	0	0.0082	5:87390031-5:88891530
chr5:87729709-87794514	CTC-498M16.4	GTEx Substantia nigra	0	0.00449	5:87390031-5:88891530
chr5:87988462-87989789	CTC-467M3.3	GTEx ACC	0	0.000351	5:87390031-5:88891530
chr5:87988462-87989789	CTC-467M3.3	GTEx Cerebellar Hemisphere	1	0.135	5:87390031-5:88891530
chr5:87988462-87989789	CTC-467M3.3	GTEx Cortex	0	0.00432	5:87390031-5:88891530
chr5:87988462-87989789	CTC-467M3.3	GTEx Frontal Cortex	1	0.839	5:87390031-5:88891530
chr5:87988462-87989789	CTC-467M3.3	PsychENCODE	0	0.0217	5:87390031-5:88891530
chr5:140024947-140027370	NDUFA2	CMC DLPFC	1	0.326	5:139265072-5:140645971
chr5:140201222-140203811	PCDHA5	GTEx Thyroid	1	0.0114	5:139265072-5:140645971
chr5:140220907-140223351	PCDHA8	GTEx Cerebellar Hemisphere	1	0.0876	5:139265072-5:140645971
chr6:26188921-26189323	HIST1H4D	NTR Blood	1	0.187	6:25684587-6:26789628
chr6:26365386-26378540	BTN3A2	NTR Blood	1	0.0389	6:25684587-6:26789628
chr6:26365387-26378546	BTN3A2	GTEx Cerebellar Hemisphere	1	0.0168	6:25684587-6:26789628
chr6:26365387-26378546	BTN3A2	GTEx Hippocampus	1	0.00827	6:25684587-6:26789628
chr6:26365387-26378546	BTN3A2	GTEx Pituitary	1	0.277	6:25684587-6:26789628
chr6:26365387-26378546	BTN3A2	GTEx Thyroid	1	0.069	6:25684587-6:26789628
chr6:26365387-26378546	BTN3A2	GTEx Whole Blood	1	0.0378	6:25684587-6:26789628
chr6:26538633-26546482	HMGN4	GTEx Cerebellum	1	0.0431	6:25684587-6:26789628
chr6:26538633-26546482	HMGN4	GTEx Cerebellum	0	0.000403	6:26791421-6:28017629
chr6:27215480-27224250	PRSS16	GTEx Cerebellar Hemisphere	0	0.00125	6:26791421-6:28017629
chr6:27215480-27224250	PRSS16	GTEx Cerebellum	0	0.00147	6:26791421-6:28017629
chr6:27215480-27224250	PRSS16	GTEx Frontal Cortex	0	0.000813	6:26791421-6:28017629
chr6:27215480-27224250	PRSS16	GTEx Pituitary	1	0.077	6:26791421-6:28017629
chr6:27215480-27224250	PRSS16	GTEx Whole Blood	1	0.00658	6:26791421-6:28017629
chr6:27325604-27339304	ZNF204P	GTEx Adrenal Gland	1	0.00826	6:26791421-6:28017629
chr6:27371789-27374743	RP1-153G14.4	GTEx Hippocampus	1	0.0183	6:26791421-6:28017629
chr6:27418522-27440897	ZNF184	GTEx Caudate	1	0.111	6:26791421-6:28017629
chr6:27418522-27440897	ZNF184	GTEx Hypothalamus	0	0.000884	6:26791421-6:28017629
chr6:27840926-27841289	HIST1H4L	NTR Blood	0	0.000344	6:26791421-6:28017629
chr6:27840926-27841289	HIST1H4L	NTR Blood	0	0.0036	6:28018353-6:28917525
chr6:28058932-28061442	ZSCAN12P1	PsychENCODE	1	0.0181	6:26791421-6:28017629
chr6:28058932-28061442	ZSCAN12P1	PsychENCODE	1	0.303	6:28018353-6:28917525
chr6:28058932-28061442	ZSCAN12P1	GTEx Whole Blood	0	0.000506	6:26791421-6:28017629
chr6:28058932-28061442	ZSCAN12P1	GTEx Whole Blood	0	0.00356	6:28018353-6:28917525
chr6:28083406-28084329	RP1-265C24.5	GTEx Hippocampus	1	0.00753	6:26791421-6:28017629
chr6:28083406-28084329	RP1-265C24.5	GTEx Hippocampus	1	0.00795	6:28018353-6:28917525
chr6:28092338-28097860	ZSCAN16	YFS Blood	1	0.0529	6:26791421-6:28017629
chr6:28092338-28097860	ZSCAN16	YFS Blood	1	0.0872	6:28018353-6:28917525
chr6:28192664-28201260	ZSCAN9	GTEx Cerebellum	1	0.0118	6:26791421-6:28017629
chr6:28192664-28201260	ZSCAN9	GTEx Cerebellum	0	0.000608	6:28018353-6:28917525
chr6:28192664-28201260	ZSCAN9	GTEx Hippocampus	1	0.0143	6:26791421-6:28017629
chr6:28192664-28201260	ZSCAN9	GTEx Hippocampus	0	0.000726	6:28018353-6:28917525
chr6:28192664-28201260	ZSCAN9	GTEx Pituitary	0	0.000231	6:26791421-6:28017629
chr6:28192664-28201260	ZSCAN9	GTEx Pituitary	1	0.0578	6:28018353-6:28917525
chr6:28227098-28228736	NKAPL	PsychENCODE	0	0.000507	6:26791421-6:28017629
chr6:28227098-28228736	NKAPL	PsychENCODE	1	0.0212	6:28018353-6:28917525
chr6:28234788-28245974	RP5-874C20.3	GTEx Adrenal Gland	1	0.00586	6:26791421-6:28017629
chr6:28234788-28245974	RP5-874C20.3	GTEx Adrenal Gland	0	0.00324	6:28018353-6:28917525
chr6:28234788-28245974	RP5-874C20.3	GTEx Cerebellum	0	0.00054	6:26791421-6:28017629
chr6:28234788-28245974	RP5-874C20.3	GTEx Cerebellum	1	0.0258	6:28018353-6:28917525
chr6:28234788-28245974	RP5-874C20.3	GTEx Hippocampus	1	0.546	6:26791421-6:28017629
chr6:28234788-28245974	RP5-874C20.3	GTEx Hippocampus	1	0.0183	6:28018353-6:28917525
chr6:28234788-28245974	RP5-874C20.3	GTEx Putamen	1	0.00506	6:26791421-6:28017629
chr6:28234788-28245974	RP5-874C20.3	GTEx Putamen	1	0.0331	6:28018353-6:28917525
chr6:28234788-28245974	RP5-874C20.3	GTEx Thyroid	1	0.0109	6:26791421-6:28017629
chr6:28234788-28245974	RP5-874C20.3	GTEx Thyroid	0	0.00345	6:28018353-6:28917525
chr6:28234788-28245974	RP5-874C20.3	GTEx Whole Blood	0	0.00166	6:26791421-6:28017629
chr6:28234788-28245974	RP5-874C20.3	GTEx Whole Blood	1	0.0301	6:28018353-6:28917525
chr6:28249314-28270326	PGBD1	GTEx Cerebellar Hemisphere	1	0.14	6:28018353-6:28917525
chr6:28292470-28324048	ZSCAN31	GTEx Amygdala	0	0.00074	6:26791421-6:28017629
chr6:28292470-28324048	ZSCAN31	GTEx Amygdala	0	0.00405	6:28018353-6:28917525
chr6:28317691-28336947	ZKSCAN3	GTEx Amygdala	0	0.00133	6:26791421-6:28017629
chr6:28317691-28336947	ZKSCAN3	GTEx Amygdala	1	0.0562	6:28018353-6:28917525
chr6:28317691-28336947	ZKSCAN3	GTEx Hippocampus	0	0.000232	6:26791421-6:28017629
chr6:28317691-28336947	ZKSCAN3	GTEx Hippocampus	0	0.00415	6:28018353-6:28917525
chr6:28317691-28336947	ZKSCAN3	GTEx Thyroid	1	0.00891	6:26791421-6:28017629
chr6:28317691-28336947	ZKSCAN3	GTEx Thyroid	1	0.0375	6:28018353-6:28917525
chr6:28399707-28411279	ZSCAN23	GTEx Hypothalamus	1	0.00616	6:26791421-6:28017629
chr6:28399707-28411279	ZSCAN23	GTEx Hypothalamus	1	0.0674	6:28018353-6:28917525
chr6:28399707-28411279	ZSCAN23	GTEx Putamen	0	0.00213	6:26791421-6:28017629
chr6:28399707-28411279	ZSCAN23	GTEx Putamen	1	0.0113	6:28018353-6:28917525
chr6:28399707-28411279	ZSCAN23	GTEx Pituitary	0	0.00139	6:26791421-6:28017629
chr6:28399707-28411279	ZSCAN23	GTEx Pituitary	1	0.0175	6:28018353-6:28917525
chr6:30644166-30655672	PPP1R18	GTEx Adrenal Gland	1	0.00962	6:30798168-6:31571218
chr6:30695485-30710682	FLOT1	CMC DLPFC Splicing	0	0.00123	6:30798168-6:31571218
chr6:30695485-30710682	FLOT1	CMC DLPFC Splicing	0	0.000653	6:30798168-6:31571218
chr6:30695485-30710682	FLOT1	CMC DLPFC Splicing	0	0.000801	6:30798168-6:31571218
chr6:30695486-30710510	FLOT1	GTEx Cerebellum	0	0.0012	6:30798168-6:31571218
chr6:30695486-30710510	FLOT1	GTEx Pituitary	0	0.00101	6:30798168-6:31571218
chr6:30695486-30710510	FLOT1	GTEx Thyroid	1	0.0024	6:30798168-6:31571218
chr6:30881982-30894236	VARS2	GTEx Cortex	1	0.0306	6:30798168-6:31571218
chr6:30881982-30894236	VARS2	GTEx Whole Blood	1	0.184	6:30798168-6:31571218
chr6:31255287-31256741	WASF5P	GTEx Pituitary	1	0.00347	6:30798168-6:31571218
chr6:31255287-31256741	WASF5P	GTEx Pituitary	1	0.00976	6:31571218-6:32682664
chr6:31368479-31445283	HCP5	GTEx Thyroid	1	0.777	6:30798168-6:31571218
chr6:31368479-31445283	HCP5	GTEx Thyroid	1	0.0619	6:31571218-6:32682664
chr6:31462658-31478901	MICB	GTEx Thyroid	1	0.0914	6:30798168-6:31571218
chr6:31462658-31478901	MICB	GTEx Thyroid	0	0.000364	6:31571218-6:32682664
chr6:31606805-31620482	BAG6	CMC DLPFC Splicing	0	0.00054	6:30798168-6:31571218
chr6:31606805-31620482	BAG6	CMC DLPFC Splicing	1	0.221	6:31571218-6:32682664
chr6:31694815-31698357	DDAH2	GTEx Frontal Cortex	1	0.00623	6:30798168-6:31571218
chr6:31694815-31698357	DDAH2	GTEx Frontal Cortex	1	0.0127	6:31571218-6:32682664
chr6:31694816-31698039	DDAH2	CMC DLPFC	1	0.00316	6:30798168-6:31571218
chr6:31694816-31698039	DDAH2	CMC DLPFC	1	0.0162	6:31571218-6:32682664
chr6:99817347-99842082	COQ3	CMC DLPFC Splicing	1	0.974	6:97842747-6:100629728
chr6:105404922-105531207	LIN28B	CMC DLPFC	1	0.127	6:103983395-6:106056733
chr6:105404923-105531207	LIN28B	PsychENCODE	0	0.0924	6:103983395-6:106056733
chr6:105584224-105617820	BVES-AS1	GTEx Amygdala	1	0.742	6:103983395-6:106056733
chr7:12250867-12282993	TMEM106B	GTEx Adrenal Gland	0	0.0629	7:11299198-7:12635461
chr7:12250867-12282993	TMEM106B	PsychENCODE	1	0.259	7:11299198-7:12635461
chr7:12250867-12282993	TMEM106B	GTEx Whole Blood	1	0.614	7:11299198-7:12635461
chr7:12250867-12276886	TMEM106B	YFS Blood	0	0.0574	7:11299198-7:12635461
chr7:24836158-25021253	OSBPL3	GTEx Pituitary	1	0.983	7:23471523-7:25077097
chr8:52232136-52722005	PXDNL	CMC DLPFC	1	0.998	8:50082470-8:53302930
chr8:61297147-61429354	RP11-163N6.2	GTEx Thyroid	1	0.923	8:59728421-8:62328644
chr9:126605315-126605965	PIGFP2	PsychENCODE	1	0.944	9:124871322-9:126971353
chr11:57067112-57092426	TNKS1BP1	GTEx Adrenal Gland	1	0.214	11:55082693-11:58457495
chr11:57405497-57420263	AP000662.4	GTEx Thyroid	1	0.205	11:55082693-11:58457495
chr11:57424488-57429340	CLP1	GTEx Whole Blood	1	0.449	11:55082693-11:58457495
chr11:61535973-61560274	TMEM258	PsychENCODE	1	0.223	11:58780549-11:62223771
chr11:113280318-113346111	DRD2	GTEx Frontal Cortex	1	0.967	11:112459488-11:114256749
chr13:53602875-53626196	OLFM4	CMC DLPFC	1	0.992	13:53339645-13:54682393
chr14:42057064-42074059	CTD-2298J14.2	GTEx Thyroid	1	0.402	14:41615719-14:43137256
chr14:42076773-42373752	LRFN5	GTEx Cerebellar Hemisphere	0	0.0933	14:41615719-14:43137256
chr14:42076773-42373752	LRFN5	GTEx Cerebellum	1	0.504	14:41615719-14:43137256
chr14:59951161-59971429	JKAMP	GTEx Thyroid	1	0.139	14:59448336-14:61680201
chr14:59971779-60043549	CCDC175	GTEx Thyroid	1	0.609	14:59448336-14:61680201
chr14:60062693-60337557	RTN1	CMC DLPFC Splicing	0	0.0397	14:59448336-14:61680201
chr14:60062695-60337684	RTN1	GTEx Thyroid	1	0.189	14:59448336-14:61680201
chr14:64319682-64693151	SYNE2	NTR Blood	1	0.253	14:63790015-14:65220117
chr14:64550950-64770377	ESR2	GTEx Pituitary	1	0.593	14:63790015-14:65220117
chr14:64550950-64770377	ESR2	GTEx Whole Blood	0	0.157	14:63790015-14:65220117
chr14:75120140-75179818	AREL1	PsychENCODE	1	0.0182	14:72889754-14:76444767
chr14:75319736-75330537	PROX2	GTEx Thyroid	1	0.718	14:72889754-14:76444767
chr14:75348593-75370450	DLST	CMC DLPFC	1	0.0192	14:72889754-14:76444767
chr14:75348594-75370448	DLST	PsychENCODE	1	0.21	14:72889754-14:76444767
chr14:75370656-75389188	RPS6KL1	CMC DLPFC Splicing	1	0.032	14:72889754-14:76444767
chr14:75370657-75390099	RPS6KL1	PsychENCODE	0	0.0129	14:72889754-14:76444767
chr14:103878456-103879098	RP11-600F24.2	PsychENCODE	1	0.0392	14:103012102-14:105001723
chr14:103985996-103989448	CKB	YFS Blood	1	0.145	14:103012102-14:105001723
chr14:103995508-104003410	TRMT61A	CMC DLPFC	1	0.039	14:103012102-14:105001723
chr14:103995521-104003410	TRMT61A	GTEx Whole Blood	1	0.0253	14:103012102-14:105001723
chr14:104019758-104028214	RP11-894P9.2	GTEx Thyroid	1	0.232	14:103012102-14:105001723
chr14:104153913-104154464	RP11-73M18.6	PsychENCODE	1	0.18	14:103012102-14:105001723
chr14:104160897-104161507	RP11-73M18.7	PsychENCODE	1	0.0159	14:103012102-14:105001723
chr14:104162690-104163500	RP11-73M18.8	GTEx Amygdala	1	0.0779	14:103012102-14:105001723
chr14:104177607-104179149	AL049840.1	GTEx Cerebellum	1	0.0316	14:103012102-14:105001723
chr14:104177607-104179149	AL049840.1	GTEx Cortex	1	0.0344	14:103012102-14:105001723
chr14:104179904-104180441	RP11-73M18.9	GTEx Cortex	1	0.032	14:103012102-14:105001723
chr14:104179904-104180586	RP11-73M18.9	PsychENCODE	1	0.0115	14:103012102-14:105001723
chr16:72146056-72210777	PMFBP1	PsychENCODE	1	0.964	16:71054116-16:72935146
chr17:27400528-27507430	MYO18A	GTEx Adrenal Gland	1	0.184	17:27334244-17:29786491
chr17:27401933-27405875	TIAF1	GTEx Adrenal Gland	1	0.746	17:27334244-17:29786491
chr17:65520597-65521538	CTD-2653B5.1	PsychENCODE	NA	NA	NA
chr18:52385091-52562747	RAB27B	PsychENCODE	1	0.469	18:51554430-18:55213838
chr18:52495707-52562747	RAB27B	CMC DLPFC Splicing	1	0.122	18:51554430-18:55213838
chr20:47835831-47860614	DDX27	CMC DLPFC	1	0.353	20:47199980-20:49239658
chr22:41165634-41215403	SLC25A17	GTEx Nucleus accumbens	1	0.0176	22:40545828-22:42690262
chr22:41165634-41215403	SLC25A17	GTEx Thyroid	1	0.0185	22:40545828-22:42690262
chr22:41253088-41351450	XPNPEP3	GTEx Frontal Cortex	1	0.00398	22:40545828-22:42690262
chr22:41258260-41363888	XPNPEP3	CMC DLPFC	1	0.0228	22:40545828-22:42690262
chr22:41487790-41576081	EP300	GTEx Cerebellum	1	0.319	22:40545828-22:42690262
chr22:41487790-41576081	EP300	YFS Blood	1	0.0588	22:40545828-22:42690262
chr22:41641614-41682216	RANGAP1	CMC DLPFC Splicing	1	0.15	22:40545828-22:42690262
chr22:41641615-41682255	RANGAP1	PsychENCODE	1	0.0119	22:40545828-22:42690262
chr22:41697526-41756151	ZC3H7B	GTEx Cerebellum	1	0.382	22:40545828-22:42690262
Note. CMC = CommonMind Consortium; GTEx = Genotype-Tissue expression; NTR = Netherlands Twin Register; YFS = Young Finns Study; FOCUS credible set = Binary varible from FOCUS indicating whether feature is in the 90% credible set (0 = no, 1 = yes); FOCUS PIP = Posterior Inclusion Probability estimated by FOCUS; FOCUS Region= Genomic region FOCUS finmapping results correspond to. Several features a…

## Sheet: Table S6 Compare Jansen et al
Table S6. Replication of Jansen et al.'s findings
Location	ID	SNP-weight set	DallAglio_Zscore	Jansen_zscore	DallAglio_pvalue	Jansen_pvalue	Consistent_dir_effect	Bonf_validated
chr1:92145902-92371892	TGFBR3	PsychENCODE	1.96989	-0.283	0.0489	8.62e-06	No	No
chr1:154377669-154441926	IL6R	GTEx Whole Blood	-2.56286	0.205	0.0104	0.000196	No	No
chr1:154377669-154441926	IL6R	GTEx Whole Blood	-2.56286	0.21	0.0104	0.000214	No	No
chr1:154377669-154441926	IL6R	YFS Blood	-2.12134	0.205	0.0339	0.000196	No	No
chr1:154377669-154441926	IL6R	YFS Blood	-2.12134	0.21	0.0339	0.000214	No	No
chr1:176432307-176814735	PAPPA2	GTEx Substantia nigra	3.91066	0.238	9.2e-05	0.000274	Yes	Yes
chr2:71680852-71913898	DYSF	PsychENCODE	2.00926	0.254	0.0445	1.4e-05	Yes	No
chr2:71680852-71913898	DYSF	PsychENCODE	2.00926	0.231	0.0445	0.000108	Yes	No
chr2:71680852-71913898	DYSF	PsychENCODE	2.00926	0.231	0.0445	0.000192	Yes	No
chr2:235401681-235405693	ARL4C	NTR Blood	-2.64276	-0.235	0.00822	0.000107	Yes	No
chr2:235401685-235405697	ARL4C	YFS Blood	-2.34252	-0.235	0.0192	0.000107	Yes	No
chr3:107762145-107809872	CD47	YFS Blood	-2.08797	-0.227	0.0368	0.00013	Yes	No
chr3:151961617-152183569	MBNL1	PsychENCODE	-2.38237	-0.162	0.0172	0.000273	Yes	No
chr3:151985828-152183569	MBNL1	CMC DLPFC	-2.75476	-0.162	0.00587	0.000273	Yes	No
chr3:151985828-152183569	MBNL1	CMC DLPFC Splicing	4.15504	-0.162	3.25e-05	0.000273	No	Yes
chr5:173315283-173388979	CPEB4	GTEx Whole Blood	2.67201	0.293	0.00754	1.77e-06	Yes	No
chr6:108362613-108487058	OSTM1	GTEx Cortex	-1.96603	-0.231	0.049295	0.000247	Yes	No
chr7:21467651-21554162	SP4	NTR Blood	-3.04558	-0.242	0.002322	0.000164	Yes	No
chr7:21467652-21554440	SP4	PsychENCODE	2.04856	-0.242	0.0405	0.000164	No	No
chr7:21467652-21554440	SP4	GTEx Pituitary	2.84315	-0.242	0.00447	0.000164	No	No
chr7:21467652-21554440	SP4	GTEx Thyroid	2.9694	-0.242	0.00298	0.000164	No	No
chr7:21467688-21554151	SP4	CMC DLPFC Splicing	-2.54366	-0.242	0.011	0.000164	Yes	No
chr7:23221237-23240630	NUPL2	NTR Blood	-2.24798	-0.221	0.024577	0.000128	Yes	No
chr7:23221446-23240628	NUPL2	GTEx Pituitary	-2.0354	-0.221	0.0418	0.000128	Yes	No
chr7:23221446-23240630	NUPL2	YFS Blood	-2.0558	-0.221	0.0398	0.000128	Yes	No
chr7:43648055-43769316	COA1	GTEx Whole Blood	-2.0998	-0.222	0.0357	0.000224	Yes	No
chr8:62414205-62627155	ASPH	GTEx Whole Blood	2.63004	0.236	0.00854	0.000125	Yes	No
chr8:91634223-91803777	TMEM64	GTEx Adrenal Gland	3.3939	-0.255	0.000689	9.19e-05	No	Yes
chr8:91634223-91803860	TMEM64	PsychENCODE	3.35866	-0.255	0.000783	9.19e-05	No	Yes
chr8:91634223-91803777	TMEM64	GTEx Thyroid	3.1246	-0.255	0.00178	9.19e-05	No	No
chr8:91634223-91803777	TMEM64	GTEx Whole Blood	4.32663	-0.255	1.51e-05	9.19e-05	No	Yes
chr8:91634227-91803859	TMEM64	NTR Blood	3.5858	-0.255	0.000336	9.19e-05	No	Yes
chr8:102698769-103137135	NCALD	CMC DLPFC Splicing	2.2965	-0.26	0.021647	1.43e-05	No	No
chr8:102698771-103137135	NCALD	YFS Blood	-1.9984	-0.26	0.045678	1.43e-05	Yes	No
chr8:125563031-125740730	MTSS1	GTEx Whole Blood	2.00187	-0.256	0.0453	0.000113	No	No
chr8:125563031-125740730	MTSS1	YFS Blood	2.1507	-0.256	0.0315	0.000113	No	No
chr9:19230762-19374137	DENND4C	CMC DLPFC Splicing	-2.128	-0.226	0.033337	0.000208	Yes	No
chr9:102861510-103063426	INVS	NTR Blood	2.4657	-0.249	0.0137	0.000188	No	No
chr9:102861538-103063282	INVS	GTEx Cortex	1.9635	-0.249	0.04958	0.000188	No	No
chr9:102861538-103063282	INVS	GTEx Nucleus accumbens	1.96099	-0.249	0.04988	0.000188	No	No
chr9:102861538-103063282	INVS	GTEx Whole Blood	1.96798	-0.249	0.0491	0.000188	No	No
chr11:33762485-33796089	FBXO3	YFS Blood	2.6895	-0.242	0.00716	0.000175	No	No
chr11:33762489-33796071	FBXO3	NTR Blood	2.7683	-0.242	0.005635	0.000175	No	No
chr11:118064455-118095809	AMICA1	GTEx Whole Blood	-2.77388	0.248	0.00554	4.34e-05	No	No
chr11:120195837-120204388	TMEM136	CMC DLPFC	2.79979	0.242	0.00511	0.000208	Yes	No
chr11:120195838-120204391	TMEM136	GTEx Adrenal Gland	2.31416	0.242	0.0207	0.000208	Yes	No
chr11:120195838-120204391	TMEM136	PsychENCODE	2.56981	0.242	0.0102	0.000208	Yes	No
chr12:68042118-68059186	DYRK2	PsychENCODE	2.02238	-0.232	0.0431	0.000287	No	No
chr12:102139275-102224716	GNPTAB	GTEx Caudate	2.7147	-0.239	0.00663	0.000105	No	No
chr12:102139275-102224716	GNPTAB	GTEx Thyroid	-3.44058	-0.239	0.00058	0.000105	Yes	Yes
chr13:111767623-111947542	ARHGEF7	CMC DLPFC Splicing	-2.3951	-0.223	0.016616	0.000151	Yes	No
chr13:111767623-111947542	ARHGEF7	CMC DLPFC Splicing	2.4823	-0.223	0.013054	0.000151	No	No
chr14:53503457-53620046	DDHD1	CMC DLPFC Splicing	-2.19069	-0.226	0.0285	5.95e-05	Yes	No
chr14:56025790-56168244	KTN1	PsychENCODE	-3.35787	-0.212	0.000785	0.000238	Yes	Yes
chr14:56046924-56151302	KTN1	CMC DLPFC Splicing	-3.84165	-0.212	0.000122	0.000238	Yes	Yes
chr14:56046925-56168244	KTN1	GTEx Cerebellum	-3.34143	-0.212	0.000833	0.000238	Yes	Yes
chr14:75598173-75643334	TMED10	PsychENCODE	-3.2147	-0.25	0.00131	2.57e-05	Yes	Yes
chr16:3292028-3306627	MEFV	GTEx Whole Blood	-2.20844	0.254	0.02721	8.29e-05	No	No
chr16:58741035-58768261	GOT2	GTEx Adrenal Gland	-2.00977	-0.242	0.0445	0.000263	Yes	No
chr16:58741035-58768261	GOT2	GTEx Thyroid	2.50404	-0.242	0.0123	0.000263	No	No
chr16:58741035-58768261	GOT2	GTEx Whole Blood	2.13432	-0.242	0.03282	0.000263	No	No
chr18:10525902-10552757	NAPG	GTEx Frontal Cortex	-2.0219	-0.24	0.043184	0.000309	Yes	No
chr22:21987005-21991616	CCDC116	GTEx Frontal Cortex	2.0314	0.244	0.0422	0.000187	Yes	No
chr22:36677322-36784063	MYH9	CMC DLPFC	-2.54	0.223	0.0111	0.000242	No	No
chr22:36677327-36784063	MYH9	PsychENCODE	-3.11023	0.223	0.00187	0.000242	No	No
chr22:36677327-36784063	MYH9	YFS Blood	-2.8859	0.223	0.0039	0.000242	No	No
Notes. Chr = chromosome; cons. = consistent; CMC = CommonMind Consortium; dir. = direction; GTEx = Genotype-Tissue Expression project; NTR = Netherlands Twins Register; p = p-value; sign. = significant; YFS = Young Finns Study; Z = z-score.

## Sheet: Table S7 Comparison with TWASs
Table S7. Comparison of our findings with previous TWASs
ID	Gaspar_TWAS.Z	Wray_TWAS.Z	Gerring_TWAS.Z	DallAglio_TWAS.Z
ACADS	NA	NA	4.9282	4.402
AL022393.7	NA	NA	-4.9716	-4.3072
AL049840.1	NA	NA	4.68	5.14362
AMT	NA	NA	-4.3636	-4.5624
ANKRD44	NA	NA	NA	-5.69014
AP000662.4	NA	NA	NA	-4.98026
AREL1	NA	NA	NA	-5.01511
BAG5	5.24	NA	NA	4.63078
BAG6	NA	NA	NA	-5.58
BATF	NA	NA	-4.8782	NA
BEND4	NA	-4.64	NA	-4.64598
BTN1A1	-5.91	NA	NA	NA
BTN3A2	5.38	NA	5.3817	5.89893
BTN3A3	NA	NA	-4.4061	-4.4562
BVES-AS1	NA	NA	NA	-5.5783
CACNA1E	NA	NA	NA	-4.98939
CCDC175	NA	NA	NA	-5.47885
CHADL	NA	NA	4.4742	1.33
CHMP3	NA	NA	4.5074	2.09164
CHRNB1	NA	NA	-4.3902	-3.49589
CKB	NA	NA	NA	5.346
CLP1	NA	NA	5.2379	5.19586
COQ3	NA	NA	NA	5.14656
CSE1L	NA	-4.71	NA	-4.714
CTC-467M3.3	NA	NA	-6.2771	-7.0916
CTC-498M16.4	NA	NA	4.4671	5.40361
CTD-2298J14.2	NA	NA	NA	-5.67886
CTD-2653B5.1	NA	NA	NA	5.10573
DCAF4L1	NA	NA	NA	-5.128
DDAH2	NA	5.34	NA	5.4095
DDX27	NA	4.84	NA	4.83626
DENND1B	NA	4.85	4.7487	-5.42195
DHX38	NA	NA	-4.4895	3.728
DLST	NA	4.98	NA	5.0897
DNAJC24	NA	4.46	NA	4.49863
DRD2	NA	NA	NA	-5.07379
EP300	NA	NA	NA	5.4939
ESR2	-5.43	NA	-5.3977	-5.9823
FADS1	NA	NA	-4.6402	-4.60354
FANCL	NA	-5.18	NA	-5.18318
FLOT1	NA	NA	NA	-5.5574
GPX1	NA	NA	4.6283	4.6
HCP5	NA	NA	NA	6.4008
HIST1H2AK	6.5	NA	NA	-0.8051
HIST1H4D	NA	NA	NA	-4.9876
HIST1H4L	NA	NA	NA	4.8708
HLA-DOA	NA	NA	4.4142	2.1063
HMGN4	NA	NA	NA	5.3954
IST1	NA	NA	-4.5805	-3.90641
JKAMP	NA	NA	NA	-5.1251
KLC1	5.34	NA	5.3385	-4.7141
LIN28B	NA	-5.23	NA	-5.23205
LINC00577	NA	NA	5.0033	4.40005
LPXN	NA	NA	-4.8692	1.66992
LRFN5	5.23	NA	5.2318	5.59754
METTL12	NA	NA	4.58	0.31614
MFF	4.98	NA	NA	4.60103
MICB	NA	NA	NA	-5.557
MYO18A	NA	NA	NA	-5.12857
NDUFA2	NA	5.19	NA	5.19002
NEGR1	7.35	NA	8.4908	8.76062
NKAPL	NA	NA	NA	5.00286
NOL5BP	NA	NA	5.1288	NA
OLFM4	NA	5.09	NA	5.09129
OPN3	NA	NA	4.6156	4.3727
OR2B8P	NA	NA	-5.5006	-4.1815
OSBPL3	NA	NA	NA	-5.62289
PCDHA2	NA	NA	4.5672	4.748
PCDHA5	NA	NA	NA	-5.40297
PCDHA8	NA	NA	NA	-4.9801
PCMTD1	-5.38	NA	NA	-4.6129
PGBD1	-5.8	NA	-5.7967	-6.3131
PIGFP2	NA	NA	NA	-5.3056
PMFBP1	NA	NA	NA	-5.16062
POLI	NA	NA	-4.2956	-4.3408
PPP1R18	NA	NA	NA	4.9102
PPP3CC	NA	NA	4.7466	4.0982
PROX2	NA	NA	NA	-5.7581
PRRC2A	6.29	NA	NA	3.7556
PRSS16	NA	NA	-4.8202	-5.91608
PXDNL	NA	5.89	NA	5.88746
RAB27B	NA	NA	NA	5.0129
RANGAP1	NA	NA	NA	-5.57527
RERE	-5.46	NA	-5.1856	-5.31008
RFWD2	NA	NA	NA	5.03985
RP1-153G14.4	NA	NA	NA	5.354
RP1-265C24.5	NA	NA	5.0075	5.532
RP11-163N6.2	NA	NA	NA	-5.33653
RP11-239L20.6	NA	NA	4.6911	0.86899
RP11-318C24.2	NA	NA	-4.8323	-5.02751
RP11-597G23.1	NA	NA	4.5573	4.11244
RP11-600F24.2	NA	NA	NA	5.18566
RP11-73M18.6	NA	NA	NA	5.03132
RP11-73M18.7	NA	NA	NA	4.85613
RP11-73M18.8	NA	NA	NA	5.142
RP11-73M18.9	NA	NA	4.9374	4.97733
RP11-814H16.2	NA	NA	NA	5.0096
RP11-894P9.2	NA	NA	NA	-5.46256
RP5-1115A15.1	NA	NA	NA	-5.17524
RP5-874C20.3	NA	NA	5.8451	5.739
RPL31P12	NA	NA	-7.8547	-7.78552
RPS6KL1	NA	NA	NA	-5.02381
RTN1	NA	NA	NA	-5.34845
SF3B1	NA	4.45	NA	5.2149
SLC25A17	NA	-4.73	NA	5.07699
SLC30A9	-5.46	NA	-5.4586	-5.77453
SNORA63	NA	NA	NA	4.84887
SPPL3	NA	NA	-4.6632	-4.6417
SYNE2	NA	NA	NA	5.60953
THAP5	NA	NA	-4.686	-4.18587
TIAF1	NA	NA	-4.7319	-5.3612
TMEM106B	NA	NA	5.699	-5.79069
TMEM161B	NA	NA	-4.4886	3.6598
TMEM161B-AS1	NA	NA	NA	6.72
TMEM258	NA	NA	NA	5.02173
TMEM33	5.16	NA	5.1628	4.83742
TMX2	5.52	NA	NA	-0.13034
TNKS1BP1	NA	NA	NA	4.92261
TRMT61A	NA	5.05	NA	5.0513
VARS2	NA	NA	NA	6.32313
WASF5P	NA	NA	NA	-5.15624
XPNPEP3	NA	5.11	4.5357	5.11
ZBTB12	NA	NA	5.2311	3.76129
ZC3H7B	NA	NA	4.3663	5.7291
ZKSCAN3	5.05	NA	5.0534	6.0933
ZKSCAN4	-6.08	NA	NA	-3.8893
ZMYND8	4.95	NA	NA	-0.2048
ZNF165	-4.96	NA	NA	4.1863
ZNF184	-5.19	NA	-5.1938	-6.3252
ZNF204P	NA	NA	NA	-5.0327
ZNF445	NA	-5.11	NA	-5.10328
ZSCAN12P1	NA	NA	NA	6.26801
ZSCAN16	-5.47	NA	NA	-6.109
ZSCAN23	-5.66	NA	-5.6636	-5.7775
ZSCAN31	-5.59	NA	-5.587	-5.08415
ZSCAN9	-5.14	NA	-5.1376	-6.15902
Notes. NA = Not available; Z = z-score. Gene IDs were compared across studies for any SNP-weight tested. When information on the same gene ID from different tissues was present, the highest absolute z-score for that gene in a given study was selected. In the Dall'Aglio et al. study, genes were considered as significant if surpassing an absolute z-score of 4.83. Genes which present NA in the Gaspa…
